# Supplementary material for: Stable carbon isotope diagnostics of mammalian metabolism, a high-resolution isotomics approach using amino acid carboxyl groups
Source: PLoS One. 2019 Oct 28;14(10):e0224297. doi: 10.1371/journal.pone.0224297 (PMC6816566; doi:10.1371/journal.pone.0224297)
Supplement: S1 Table — (XLSX) [file pone.0224297.s001.xlsx]

## Sheet: all choy et al data
S1 Table
Data transcribed from Choy et at 2010.
location	source	d13C vs VPDB									d13C vs VPDB									d13C vs VPDB
		Thr	Hyl	Lys	Met	He	Val	Phe	Leu		Ser	Gly	Hyp	Pro	Arg	Glx	Asx	Ala		bulk
Tong	human	-3.9	-17.8	-17.9	-17.6	-17.8	-21.2	-25.3	-25.1		-8.2	-8.3	-15.3	-15.9	-19.5	-15.5	-16.2	-20.2		-14.8
Tong	dog	-1.8	-15.3	-15.3	-15	-15.1	-18.6	-23.3	-21.7		-4	-3.6	-13.4	-14.9	-17.6	-12.6	-12.8	-17.1		-13.4
Tong	dog	-6.2	-16.3	-16.3	-16.2	-16.8	-19.8	-24.2	-25.6		-1.5	-5.2	-13.9	-14.9	-19.8	-15.1	-16.4	-19.1		-12.5
Tong	bird	-10.8	-21	-20.8	-20.5	-23	-26.7	-25.5	-29.5		-12.1	-8.6	-20	-20.4	-23.9	-20.9	-19.7	-24.3		-18.3
Tong	deer	-13.3	-22.2	-21.7	-20.6	-26.9	-29	-27.4	-32.3		-14.8	-15.2	-21.6	-22.9	-24.8	-20.8	-19.8	-24.7		-20.8
Tong	boar	-11.2	-22.6	-22.6	-17.7	-24	-26.7	-27.5	-31.7		-11.7	-15.5	-19.5	-20.6	-24.2	-18.5	-18.3	-22.1		-19.6
Tong	whale	-8.7	-20.4	-19.3	-15.8	-21.6	-25.7	-27.8	-31.6		-3.3	-6	-18.8	-19.8	-23.1	-20.4	-19.2	-20.7		-16.9
Tong	whale	-3.8	-17.6	-17.3	-15.7	-18.4	-22.7	-24.9	-27.6		-3.3	-2.7	-16.3	-17.2	-20.6	-15.9	-15.4	-17.6		-14.1
Tong	dolphin	-6.3	-18.2	-17.3	-16	-17.7	-21.8	-24.9	-27.8		-0.4	-1	-14.9	-16	-19.4	-14.4	-13.8	-15.7		-12.7
Tong	sealion	-5.2	-18.2	-18.1	-17.6	-18.8	-22	-25.3	-27.2		-4.4	-5.7	-15.4	-16	-20.1	-15.6	-17	-18.1		-14.4
Tong	sealion	-4.6	-17.1	-17	-17.2	-18.3	-21.4	-25	-27.1		-0.2	-2	-15.2	-15.9	-19.4	-15	-15.3	-15.4		-14.3
Tong	fish	-8.7	-16.5	-17.5	-16.8	-18.8	-22.8	-24.6	-26.4		-0.6	-1.2	-14.8	-16	-20.9	-13.7	-15.7	-16.6		-12.8
nukdo	human	-9.6	-22	-21.8	-23.6	-21.7	-24.6	-26.8	-29.9		-13.2	-11.2	-17.7	-17.2	-20.5	-16.7	-20	-19.9		-17.9
nukdo	human	-9.8	-20.9	-20.2	-20.9	-20.8	-24.5	-27.8	-30.1		-19	-8.8	-18.6	-19.2	-22.4	-18.3	-20.6	-19.7		-18.4
nukdo	human	-12.4	-20.9	-20.8	-24.2	-22.4	-26.2	-26.9	-30.5		-9.9	-9.9	-19	-19.3	-22.3	-18.7	-18.5	-19.5		-18.3
nukdo	human	-13.8	-21.1	-21.8	-24.8	-23.5	-26.5	-27.6	-31.7		-13.4	-10.9	-19.9	-19.5	-23.4	-19.2	-20.9	-20.2		-19
nukdo	human	-12	-20.9	-20.5	-26.8	-22	-25.3	-28.3	-30.8		-14.1	-10.7	-19.5	-19.6	-23.1	-17.8	-21.7	-21.3		-19.8
nukdo	human	-9.9	-20	-19	-24.6	-21.4	-24.3	-27	-29.1		-8.1	-8.9	-17.9	-18.1	-21.6	-16.3	-19	-17.9		-17.4
nukdo	human	-11.3	-20.3	-20.2	-28.4	-19.2	-24.1	-26.9	-28.4		-14.2	-13.3	-17.6	-17.7	-21	-16	-19.3	-19.1		-17.9
nukdo	human	-11.3	-21.1	-20.7	-25.4	-21.6	-25.4	-26.7	-29.4		-11.7	-9	-18.1	-18.4	-20.5	-17.6	-21.2	-21		-18
nukdo	deer	-13.4	-21.1	-21.6	-24.5	-24.8	-28.6	-27.9	-30.9		-13.6	-15.8	-21.5	-22.8	-24.6	-20.7	-21.5	-25.2		-20.4
nukdo	deer	-14.5	-21.3	-21.8	-26.9	-25.7	-30.1	-27.2	-22.3		-14.1	-14	-22.5	-22.8	-25.4	-21.6	-22.1	-25.8		-20.9
nukdo	deer	-11.3	-21.2	-21.4	-25.4	-26.3	-28.8	-26.9	-32.7		-11.8	-13.6	-21.6	-22	-24.8	-20.5	-22.2	-25		-20.7
nukdo	boar	-14.5	-23.3	-23	-25.5	-25.5	-28.9	-28.2	-31.4		-11.7	-16.4	-20.4	-21.7	-24.8	-19.1	-20.6	-22.5		-19.9
nukdo	boar	-17.2	-23.7	-23.8	-22.6	-24.7	-28.9	-28.3	-30.8		-12.5	-18.2	-21.1	-22.4	-24.9	-20	-21.5	-23.5		-20.9
nukdo	boar	-17.5	-22	-22.8	-27.3	-25.6	-29.6	-28.2	-30.8		-12.1	-15.1	-20.9	-21.5	-23.2	-20.3	-22.4	-23.6		-20.3
nukdo	boar	-13.6	-21.8	-21.3	-23.6	-23.2	-28	-27.4	-31		-11.3	-15	-20.2	-20.2	-23.9	-18.8	-21.8	-22.3		-19.8
nukdo	dog	-12.3	-21	-21.2	-26	-23.1	-26.1	-28.3	-29.9		-10.7	-12.5	-19.4	-21.2	-24.3	-18.4	-20.9	-22.1		-18.6
nukdo	dog	-7.3	-18.5	-18.9	-25.2	-19	-22.3	-25.8	-25.5		-6.2	-7.5	-16.9	-18.5	-21.7	-17.6	-17.5	-19.8		-15.6
nukdo	rat	-10.5	-20.3	-20	-24.7	-22.7	-26.9	-26	-29.7		-6.9	-8.7	-18.1	-18.5	-22	-15.9	-17.2	-19.7		-17.3
nukdo	bird	-4.4	-13.2	-13.7	-19	-13.8	-16.7	-19.9	-19.5		-0.8	-2.8	-9.7	-11.1	-16.5	-10	-10.6	-14.9		-10
nukdo	bird	-10.7	-22.7	-22.8	-27.1	-23	-26.9	-27.4	-29.7		-14.5	-15	-20.5	-21.8	-25.1	-21	-20.8	-24.3		-20.3
nukdo	bird	-15	-22.7	-23.3	-27.4	-25.4	-28.2	-27.2	-30.9		-13.9	-15.5	-21	-22.7	-27.4	-20.1	-21.3	-22.6		-20.8
nukdo	fish	-7.2	-15.2	-14.5	-22.3	-15.2	-20.3	-22.6	-23.3		3.6	4.6	-13.8	-13.9	-17.9	-11.1	-11.7	-13.2		-10.8
nukdo	fish	-4.5	-10.6	-10.8	-15.2	-12.1	-16.9	-18.4	-18.4		-2.1	-1.3	-10.4	-11.6	-14.3	-7.1	-8.1	-9.2		-8.7
nukdo	sealion	-4.7	-16	-16.3	-18.6	-15.9	-20.1	-24.3	-24.1		-3.3	-4.4	-13.7	-15.1	-18.4	-13.7	-14.9	-16.6		-12.5
