# Supplementary material for: Stable carbon isotope diagnostics of mammalian metabolism, a high-resolution isotomics approach using amino acid carboxyl groups
Source: PLoS One. 2019 Oct 28;14(10):e0224297. doi: 10.1371/journal.pone.0224297 (PMC6816566; doi:10.1371/journal.pone.0224297)
Supplement: S2 Table — (XLSX) [file pone.0224297.s002.xlsx]

## Sheet: Supplement 1
S2 Table
Mean off-set between pH 1.5 versuc pH 5.8 PCD chemistry
		D13CCARBOXYL, pH 1-pH 5.8	SD
	Thr	2.68451	0.190669
	Glu	1.20381	0.225375
	Ser	0.972736	0.264414
	Met	0.629585	0.236076
	His	0.706391	0.139941
	Phe	0.465666	0.149735
	Arg	0.456698	0.132384
	Ile	0.110379	0.152454
	As[	0.106902	0.26966
	Leu	-0.271738	0.197257
	Ala	-0.23919	0.236592
	Val	-0.472629	0.272532
	Gly	-0.934547	0.190058
	Pro	-1.42932	0.208358
	Cys	-1.66452	0.275606
	Tyr	-2.22413	0.174168
