# Supplementary material for: Stable carbon isotope diagnostics of mammalian metabolism, a high-resolution isotomics approach using amino acid carboxyl groups
Source: PLoS One. 2019 Oct 28;14(10):e0224297. doi: 10.1371/journal.pone.0224297 (PMC6816566; doi:10.1371/journal.pone.0224297)
Supplement: S3 Table — (XLSX) [file pone.0224297.s003.xlsx]

## Sheet: Supplement 2
S3 Table
Chromatography related offsets in determination of d13CCARBOXYL.
	D13CCARBOXYL
Chromatography versus Flow Injection
Compound
	run type:
Ala
Arg	short	-0.341526
Asp	short	-1.49042
Asp	short	-0.0636316
Asp	long	0.120861
Asp	long	-0.453944
Asp	long	-0.256167
Cys	long	-0.232278
Glu	short	1.14868
Glu	long	-0.00855556
Gly	long	-0.263778
Gly	short	-1.00647
His	long	-1.16483
His	short	-1.07084
Lys	long	-1.38361
Phe	long	0.373556
Phe	short	0.0117368
Pro	long	-1.76553
Pro	short	-0.498368
Ser	long	0.654067
Ser	short	-0.842167
Tjr	long	-0.469889
Val + Met	long	-0.995556
	short	-2.14842
	mean	-0.528134
	sd	0.784998
	n	23
	sem	0.163683
	95% Cl	0.335551
