# Supplementary material for: Stable carbon isotope diagnostics of mammalian metabolism, a high-resolution isotomics approach using amino acid carboxyl groups
Source: PLoS One. 2019 Oct 28;14(10):e0224297. doi: 10.1371/journal.pone.0224297 (PMC6816566; doi:10.1371/journal.pone.0224297)
Supplement: S4 Table — (XLSX) [file pone.0224297.s004.xlsx]

## Sheet: Tibetan 1
SHORT RUNS
Component	RT	Area Vs	Delta		RT	Area Vs	Delta		RT	Area Vs	Delta
cysteic acid	1499	8.55	-13.915		1503.8	7.971	-13.108
asp 25mM sigma 100g 6.4	1835	246.478	-34.235		1848.6	224.615	-34.185		1521.3	256.187	-33.662
asp 25mM sigma 100g 1.6	2107.3	59.307	-34.848		2112.6	57.806	-34.954		1854.9	61.207	-34.371
asp 25mM sigma 100g 0.8	2359	30.081	-34.548		2359.4	29.936	-34.565		2105.5	30.356	-34.529
asp sample 10ul	2581.6	220.461	-16.902		2582.6	203.286	-17.091		2571.1	219.831	-16.898
ser	3105.5	214.442	-14.619		3104.9	198.96	-14.537		3094.9	218.071	-15.436
glu	3342.1	195.127	-50.422		3339.6	180.236	-50.349		3334.8	194.05	-52.888
thr	3444.3	152.569	29.419		3442	141.894	29.976		3435.3	156.872	31.496
gly	3844.6	108.99	-14.831		3841.2	100.342	-14.667		3836.2	108.951	-14.948
ala	4190.5	89.448	-19.391		4192.1	83.312	-19.562		4180.6	90.346	-19.751
pro	4478.2	139.564	-15.871		4476.6	129.917	-16.218		4468.8	141.525	-16.327
val+met	4852.1	102.161	-12.226		4854	95.063	-11.273		4841.9	103.821	-12.747
cys 1+2	5063.2	244.612	-12.828		5061.1	224.053	-13.172		5055.3	247.458	-13.019
his	5792	31.577	-16.525		5786	29.799	-16.884		5783.2	29.311	-16.902
arg	6164	111.328	-13.84		6158	105.407	-13.903		6156.7	113.293	-14.061
phe	6546.3	30.218	-15.287		6538.8	28.483	-15.291		6540.4	31.024	-13.939
LONG RUNS
Component	RT	Area	Delta		RT	Area	Delta		RT	Area	Delta
usgs41a	935.7	193.45	278.688		942.6	187.139	278.523		931.9	78.331	275.723
glu mix	1361.2	205.784	9.787		1368.3	197.624	8.991		1358.1	96.744	6.827
asp 25mM sigma100g 1.2	2001.8	44.83	-34.847		2004.7	43.741	-34.043		2015.6	251.487	-34.1305
usgs 40	2206.6	212.184	-30.638		2211.8	203.961	-30.486		2199.3	220.278	-30.675
asp 25mM sigma 100g 0.6	2648.4	21.865	-33.865		2651.8	21.662	-34.006		2657.4	62.324	-34.254
asp 25mM sigma 100g 0.3	3497.6	10.361	-34.392		3503.7	9.939	-34.15		3511.4	30.608	-34.679
cyteic acid	3740.7	11.228	-14.429		3747.8	10.647	-14.727		3736.9	11.546	-14.672
asp sample 10ul	4004.9	210.9	-16.762		4009.2	204.739	-16.7		3997.8	216.165	-16.97
glu	4416.2	210.558	-15.238		4419.9	203.577	-14.501		4410.7	215.876	-14.968
ser	4565.4	207.541	-14.673		4570	200.724	-14.484		4563.3	212.947	-15.125
thr	4775.4	127.15	-13.612		4778.4	122.465	-14.162		4773.4	130.296	-14.008
gly	5006.2	105.356	-15.091		5006.4	101.417	-14.694		5002.8	107.543	-14.722
ala	5476.6	86.411	-21.113		5471.8	83.667	-22.318		5472.9	88.429	-21.616
pro	5678.7	144.228	-16.336		5667.7	139.978	-15.63		5668.3	148.429	-15.57
cys 1+2	7143.4	223.826	-15.986		7122.7	214.912	-14.708		7148.6	225.185	-14.569
tyr	12027.3	46.234	-15.966		11959.2	43.717	-11.583		12028.6	45.533	-16.533
ile	13012.8	37.143	-34.41		13015.1	36.031	-32.053		13015.1	36.08	-31.909
leu	13103.3	130.266	-20.855		13105.6	122.817	-20.308		13105.6	125.223	-18.57
lys	13664.2	47.726	-16.762		13668.8	45.999	-17.148		13668.8	46.654	-17.369
his	13846.3	14.938	-22.22		13849.4	14.151	-23.107		13849.4	14.092	-23.062
phe	14100	27.753	-15.66		14094.5	26.502	-14.384		14094.5	26.502	-14.384
arg	14374.8	106.895	-13.295		14375.9	103.096	-16.758		14375.9	102.339	-16.496

## Sheet: Tibetan 2
SHORT RUNS
Component	RT	Area Vs	Delta		RT	Area Vs	Delta		RT	Area Vs	Delta
cysteic acid	1500.8	9.424	-13.125		1493.9	9.372	-13.062		1494.6	9.578	-13.412
asp 25mM sigma 100g 6.4	1817.7	239.964	-34.266		1812.7	238.433	-34.288		1811	246.103	-34.236
asp 25mM sigma 100g 1.6	2079.6	58.402	-33.98		2074.3	58.608	-34.499		2073.3	60.416	-34.342
asp 25mM sigma 100g 0.8	2325.3	29.697	-34.538		2319.1	29.412	-34.362		2318.6	30.484	-34.1
asp sample 10ul	2548.1	235.081	-16.782		2541.9	237.621	-17.127		2540.8	243.565	-16.95
ser	3048.1	235.912	-14.904		3050.4	237.121	-14.809		3048.7	244.554	-15.393
glu	3273.1	202.013	-57.052		3272.5	206.346	-55.485		3271.5	209.733	-55.927
thr	3364.1	175.521	33.374		3363.2	174.133	32.195		3366.6	180.734	31.114
gly	3759.9	116.229	-14.734		3769.5	117.273	-15.289		3769.1	119.962	-14.769
ala	4158.1	96.042	-19.433		4154.5	96.533	-19.217		4154.9	99.053	-19.873
pro	4427.7	152.341	-15.972		4424.5	153.923	-15.583		4423.5	157.162	-15.608
val+met	4813.3	109.458	-13.288		4806	110.915	-12.768		4807.6	112.256	-12.906
cys 1+2	5014.5	263.207	-13.17		5005.3	268.971	-13.264		5007.6	272.621	-13.436
his	5734.5	33.771	-18.329		5724.1	35.58	-16.609		5726.4	35.502	-15.455
arg	6096.1	120.783	-13.956		6084.6	119.566	-13.766		6085.2	123.178	-14.001
phe	6469.4	32.51	-15.084		6463.3	33.246	-15.76		6462.7	33.278	-15.195
LONG RUNS
Component	RT	Area	Delta		RT	Area	Delta		RT	Area	Delta
usgs41a	923.8	188.648	277.606		916.9	193.566	277.707		921.1	188.403	277.555
glu mix	1347.8	201.37	8.278		1345.5	206.32	8.335		1349.1	200.547	8.236
asp 25mM sigma100g 1.2	1989.1	44.118	-34.548		1988.4	45.619	-34.002		1990.7	43.478	-34.7905
usgs 40	2186.3	202.547	-30.455		2182.4	208.626	-30.349		2185.7	202.479	-30.568
asp 25mM sigma 100g 0.6	2639.7	21.533	-34.739		2637.8	22.3	-34.92		2639.9	21.293	-34.397
asp 25mM sigma 100g 0.3	3492.2	10.193	-34.419		3491.1	10.449	-34.228		3491.3	10.131	-34.591
cyteic acid	3741.7	12	-14.282		3739	12.294	-14.056		3740.1	12.028	-14.23
asp sample 10ul	4004.4	229.081	-16.824		4001.9	236.821	-16.832		4004.2	231.231	-16.526
glu	4403.8	232.774	-14.222		4401.1	239.9	-14.16		4403.2	234.205	-13.804
ser	4540.1	230.9	-14.847		4535.5	237.757	-14.896		4535.9	231.591	-14.804
thr	4740.7	138.853	-14.433		4736.8	142.983	-14.323		4737.4	139.592	-14.602
gly	4965.8	113.807	-15.018		4960.4	117.215	-15.105		4960.8	114.27	-14.867
ala	5411	93.071	-24.428		5404.5	95.825	-24.764		5405.6	93.56	-24.775
pro	5593.7	146.534	-16.468		5584.3	150.324	-17.061		5589.5	146.316	-17.029
cys 1+2	6932.5	243.544	-12.062		6917.5	252.173	-12.73		6918.9	243.495	-12.943
tyr	11650.5	47.158	-12.811		11699.2	47.979	-14.093		11678.7	46.627	-9.966
ile	12706.2	38.21	-33.84		12702.8	38.651	-34.767		12701.1	37.308	-35.368
leu	12789.1	140.053	-16.653		12787.2	143.008	-17.169		12788.9	137.643	-17.528
lys	13319.2	50.993	-17.068		13316	52.369	-16.96		13317.5	50.083	-16.991
his	13485.9	16.149	-23.385		13484.1	16.63	-22.858		13483.4	15.866	-23.964
phe	13743.4	29.879	-18.492		13748	30.961	-17.391		13743.6	29.319	-18.165
arg	13968.7	115.123	-13.223		13967.5	119.94	-12.658		13963.3	113.275	-13.345

## Sheet: Tibetan 3
SHORT RUNS
Component	RT	Area Vs	Delta		RT	Area Vs	Delta		RT	Area Vs	Delta		RT	Area Vs	Delta
cysteic acid	1488.1	8.768	-13.662		1493.3	8.556	-13.403		1492.3	8.568	-13.881		1506.9	7.74	-12.719
asp 25mM sigma 100g 6.4	1804.1	282.169	-34.296		1804.9	286.061	-34.138		1801.4	285.587	-34.231		1818.7	254.206	-34.227
asp 25mM sigma 100g 1.6	2068.5	68.824	-34.826		2068.5	68.776	-34.738		2063.7	76.351	-34.477		2082.7	62.752	-34.852
asp 25mM sigma 100g 0.8	2315.3	34.28	-34.795		2315.3	33.99	-34.833		2310.1	36.389	-34.915		2328.9	31.187	-35.102
asp sample 10ul	2540.2	214.731	-16.613		2541	213.403	-17.09		2535.4	218.716	-16.986		2554	193.762	-16.873
ser	3049.1	207.978	-14.888		3045.3	206.044	-14.846		3038.9	210.945	-14.84		3055.4	187.648	-14.563
glu	3274	185.989	-56.444		3267.3	184.764	-56.498		3259.6	190.419	-54.762		3278.8	165.587	-59.227
thr	3365.1	157.19	32.651		3358	155.661	33.338		3350.3	157.415	32.545		3363.4	142.965	34.737
gly	3760.3	106.228	-14.776		3751.6	105.126	-14.234		3745.5	107.492	-14.966		3759.9	95.414	-13.972
ala	4148.9	87.542	-20.025		4148.4	86.614	-19.926		4144.3	89.454	-19.566		4160.6	79.804	-19.769
pro	4422.2	138.243	-15.808		4418.1	137.85	-15.684		4413.7	141.541	-15.559		4431.2	125.334	-15.708
val+met	4801.8	99.956	-13.292		4803	99.528	-12.975		4800.1	101.682	-13.103		4821.4	89.241	-10.959
cys 1+2	5000.3	253.626	-14.203		5001	247.428	-13.49		4998.9	254.412	-13.708		5019.8	217.907	-13.681
his	5715.1				5715.5	30.69	-13.883		5713	30.903	-14		5733.1	26.489	-13.911
arg	6076.3	101.247	-13.988		6075.8	100.42	-13.809		6072.7	103.056	-13.93		6090.7	89.436	-13.385
phe	6454.5	30.597	-14.982		6448.9	30.129	-16.043		6444.5	30.92	-16.086		6468.3	26.814	-14.946
LONG RUNS
Component	RT	Area	Delta		RT	Area	Delta		RT	Area	Delta		RT	Area	Delta
usgs41a	917.5	190.118	277.309		914.6	193.62	277.204		912.7	193.745	277.348		940.7	165.685	276.562
glu mix	1345.8	201.485	8.46		1342.6	205.279	8.376		1340.5	205.55	8.642		1369.4	174.002	8.646
asp 25mM sigma100g 1.2	2638.8	24.813	-34.888		1986.3	52.03	-34.221		1985.5	53.165	-34.35		2017.3	45.324	-34.597
usgs 40	2180.9	203.018	-30.508		2179.9	206.703	-30.324		2175.5	207.384	-30.304		2205.8	174.643	-30.496
asp 25mM sigma 100g 0.6	2638.8	24.813	-34.948		2639.7	25.04	-34.911		2636.7	27.164	-35.035		2668.7	22.321	-34.907
asp 25mM sigma 100g 0.3	3494.9	11.919	-34.518		3491.3	12.272	-34.4		3489.9	12.431	-34.565		3522.5	10.797	-34.55
cyteic acid	3740.3	11.117	-14.229		3736.1	11.259	-14.059		3736.1	11.171	-14.14		3767.2	9.508	-14.589
asp sample 10ul	3998.4	209.295	-16.831		3995.7	211.401	-16.92		3994	214.998	-16.938		4027.4	182.19	-17.124
glu	4394.9	209.202	-14.939		4394	211.473	-14.224		4389.4	214.75	-14.148		4422.9	182.701	-14.88
ser	4541.4	202.567	-14.425		4540.7	204.702	-14.474		4534.9	207.896	-14.635		4568.7	177.397	-14.553
thr	4739.7	125.947	-13.975		4738.4	127.321	-14.281		4731.1	129.22	-14.479		4766	109.901	-14.022
gly	4961.2	103.408	-14.419		4963.1	104.759	-14.671		4953.7	106.128	-15.08		4988.8	90.522	-15.089
ala	5404.7	84.784	-24.293		5405.6	85.695	-24.509		5392.8	87.01	-24.87		5428.8	74.856	-24.589
pro	5587.2	134.187	-16.819		5593.9	134.716	-18.971		5573.2	138.584	-17.898		5612.1	115.302	-18.567
cys 1+2	6907.7	224.466	-13.413		6924	207.455	-12.478		6877.4	229.052	-13.577		6938.2	182.523	-13.686
tyr	11663.2	43.152	-15.038		11694.4	43.632	-9.986		11629.2	43.578	-13.548		11774.4	35.305	-12.319
ile	12595	34.259	-35.374		12595.6	34.618	-36.925		12586.6	34.709	-34.41		12632.8	28.076	-34.641
leu	12679.6	125.069	-20.004		12679.2	126.243	-21.053		12670.8	126.939	-23.446		12717.9	103.015	-19.03
lys	13190	46.582	-17.22		13188.5	46.904	-16.606		13183.1	47.399	-16.779		13222.4	38.821	-17.323
his	13352.6	15.101	-22.612		13353	14.952	-23.121		13345.5	14.725	-23.009		13384.8	12.202	-23.557
phe	13626	27.55	-22.777		13632	28.176	-23.256		13614.9	27.946	-24.088		13673.8	23.54	-20.021
arg	13827.9	107.786	-12.69		13833.3	109.253	-12.56		13823.5	110.874	-11.407		13859	89.026	-11.556

## Sheet: Indian
SHORT RUNS
Component	RT	Area Vs	Delta		RT	Area Vs	Delta		RT	Area Vs	Delta
cysteic acid	1502.3	8.563	-15.112		1493.3	8.806	-15.743		1515.7	7.917	-15.104
asp 25mM sigma 100g 6.4	1842.8	229.399	-34.372		1831.5	240.237	-34.234		1847.8	259.516	-34.477
asp 25mM sigma 100g 1.6	2106.1	58.322	-34.992		2097.7	60.351	-34.499		2114.7	63.295	-34.563
asp 25mM sigma 100g 0.8	2353.1	29.376	-34.749		2343.9	36.92	-34.446		2360.4	30.997	-34.714
asp sample 10ul	2576.6	211.606	-18.645		2568.2	220.13	-18.538		2583.2	195.177	-18.513
ser	3093.8	220.525	-15.233		3074.8	230.376	-15.891		3101.1	203.306	-15.638
glu	3327.7	188.097	-54.37		3311.8	193.573	-57.453		3332.9	173.887	-53.053
thr	3428.4	163.566	27.289		3404.4	171.341	28.996		3437.2	148.194	25.827
gly	3829.7	105.755	-15.462		3803	110.881	-15.786		3836.8	97.478	-15.324
ala	4185.9	85.526	-18.432		4172.9	89.49	-18.674		4194.4	79.927	-18.444
pro	4467.8	144.993	-14.579		4459.2	150.965	-14.846		4475.7	133.483	-14.927
val+met	4854	98.876	-15.611		4842.3	103.552	-15.929		4864.3	85.507	-15.641
cys 1+2	5066	221.486	-14.263		5057.6	234.855	-14.333		5065.1	205.607	-15.324
his	5788.9	32.504	-16.24		5785.7	34.875	-14.817		5786	31.303	-15.196
arg	6165.9	103.776	-14.764		6160.3	108.407	-15.145		6161.9	98.119	-14.412
phe	6549.2	28.594	-15.843		6541.1	28.457	-18.023		6547.6	26.263	-15.978
LONG RUNS
Component	RT	Area	Delta		RT	Area	Delta		RT	Area	Delta
usgs41a	947.6	182.379	278.458		960.8	166.827	277.638		932.3	196.535	278.733
glu mix	1373.8	194.085	8.829		1390.7	172.931	8.102		1355.8	207.468	8.338
asp 25mM sigma100g 1.2	2013.1	41.695	-34.417		2031.7	48.096	-33.9825		2000.3	46.432	-33.9685
usgs 40	2217.9	198.38	-30.398		2235.3	177.251	-30.332		2203.5	214.127	-30.327
asp 25mM sigma 100g 0.6	2661.4	20.968	-34.001		2679.8	22.228	-33.146		2646.1	22.388	-33.301
asp 25mM sigma 100g 0.3	3515	9.607	-34.861		3529.4	10.522	-34.902		3497	10.791	-34.995
cyteic acid	3755.3	11.19	-16.51		3767.2	10.602	-15.953		3741.5	11.931	-16.386
asp sample 10ul	4018.9	200.466	-18.698		4027.8	188.242	-18.577		4001.5	213.765	-18.501
glu	4433.1	205.636	-15.718		4440.4	194.309	-15.862		4411.6	218.998	-15.274
ser	4576.7	208.993	-15.932		4584	197.283	-15.771		4556.8	223.369	-15.798
thr	4783.2	129.798	-17.179		4793.2	121.115	-17.174		4764.8	138.267	-16.091
gly	5012.9	101.988	-16.226		5023.1	93.995	-15.267		4993	107.582	-15.674
ala	5477.1	81.971	-21.137		5482.7	75.516	-21.742		5451.1	86.339	-21.688
pro	5669.8	139.971	-17.215		5672.9	127.732	-17.505		5644.5	146.88	-17.345
cys 1+2	7125.9	217.475	-15.001		7126.5	176.454	-15.555		7118.1	148.343	-16.103
tyr	11983.4	48.681	-16.869		11950.2	38.139	-17.086		11996.8	43.937	-18.546
ile	13020.3	33.425	-37.002		13051.6	25.864	-32.577		13029.9	30.303	-36.081
leu	13108.7	121.632	-25.522		13139.8	94.132	-23.545		13117.9	108.406	-23.794
lys	13668.4	41.494	-17.031		13697	33.306	-17.499		13677	37.552	-17.104
his	13848.8	10.191	-28.179		13872.8	8.037	-29.777		13855.4	9.222	-28.893
phe	14096.8	29.281	-16.365		14120.5	22.766	-14.54		14109.6	25.938	-16.646
arg	14368.8	101.573	-14.614		14385.7	84.471	-13.17		14373.3	97.151	-13.41

## Sheet: Carter
SHORT RUNS
Component	RT	Area Vs	Delta		RT	Area Vs	Delta		RT	Area Vs	Delta
cysteic acid	1492.9	1.191	-13.832		1497.5	1.207	-15.083		1487	1.301	-13.988
asp 25mM sigma 100g 6.4	1823.9	261.938	-34.051		1822.5	246.11	-34.104		1816.4	247.505	-34.302
asp 25mM sigma 100g 1.6	2086.7	64.364	-34.263		2088.3	59.85	-34.519		2078.5	61.746	-34.528
asp 25mM sigma 100g 0.8	2331.8	32.862	-34.236		2334.7	30.412	-34.393		2324.3	31.386	-34.571
asp sample 10ul	2559	178.746	-17.573		2562.5	172.533	-17.351		2552.1	178.973	-17.498
ser	3077.7	211.586	-14.664		3072.7	204.211	-14.242		3065.6	209.578	-14.82
glu	3309.3	170.403	-49.915		3302.6	162.664	-53.546		3297.8	168.083	-52.585
thr	3413.8	140.691	27.577		3401.1	138.732	31.048		3394.2	141.91	29.02
gly	3806.7	101.34	-14.676		3792.1	98.15	-14.476		3790.4	101.541	-14.814
ala	4170.6	75.601	-19.302		4168.7	73.276	-19.152		4161.4	75.303	-19.771
pro	4444	137.034	-15.962		4442.3	132.924	-15.797		4436.2	136.799	-15.852
val+met	4825.2	92.705	-12.622		4825.4	89.761	-12.926		4814.9	92.324	-13.17
cys 1+2	5025.2	254.014	-10.937		5026.9	246.594	-11.005		5013.3	255.925	-11.067
his	5748.5	26.205	-17.531		5751.7	25.226	-17.026		5736	26.591	-15.197
arg	6113.5	100.16	-14.595		6117.4	95.881	-14.363		6100.1	100.577	-14.608
phe	6493	26.722	-15.677		6493.8	25.268	-15.093		6477.7	26.661	-14.848
LONG RUNS
Component	RT	Area	Delta		RT	Area	Delta		RT	Area	Delta
usgs41a	923.6	184.326	276.847		922.1	193.671	277.647		915.2	193.45	277.02
glu mix	1352.4	194.697	8.453		1349.7	206.393	8.508		1347.4	205.542	8.396
asp 25mM sigma100g 1.2	1994.7	43.766	-34.199		1988.6	47.835	-34.268		1988.2	45.83	-34.0335
usgs 40	2192.4	197.823	-30.502		2187.8	209.07	-30.422		2186.6	208.306	-30.418
asp 25mM sigma 100g 0.6	2645.7	21.023	-34.274		2636.5	22.69	-33.872		2639.5	21.668	-34.986
asp 25mM sigma 100g 0.3	3497.2	10.414	-35.452		3488	11.262	-33.614		3490.3	10.621	-33.938
cyteic acid	3740.3	2.674	-16.607		3733.2	2.93	-14.323		3735.9	2.71	-14.992
asp sample 10ul	3994.8	165.696	-18.037		3986	175.183	-17.392		3989.4	174.738	-17.638
glu	4397.6	177.19	-14.624		4389	187.358	-14.624		4392.1	187.243	-15.245
ser	4554.5	195.001	-14.739		4548.3	207.488	-14.499		4550.1	205.649	-14.926
thr	4756.4	112.201	-12.727		4747.9	119.195	-13.406		4749.7	119.011	-13.284
gly	4981.1	94.567	-14.063		4973.6	100.38	-14.924		4975.5	99.93	-14.48
ala	5433.4	69.763	-23.178		5428.4	73.785	-22.417		5426.3	73.857	-23.126
pro	5614.8	124.025	-19.469		5611.2	132.184	-19.142		5613.5	132.304	-18.881
cys 1+2	6979.3	215.958	-9.573		6976.6	241.294	-9.942		6963.9	243.487	-10.251
tyr	11778.6	38.232	-10.619		11792.4	39.091	-9.377		11799.9	39.367	-9.085
ile	12832	30.568	-30.835		12829.3	31.207	-31.161		12720.4	31.061	-33.228
leu	12915.8	102.243	-19.335		12913.5	105.238	-19.941		12809.4	105.835	-20.801
lys	13619.5	10.697			13449.6	42.018	-16.792		13327.1	42.003	-17.365
his	13619.5	13.442	-23.309		13619.7	13.812	-23.347		13494.1	14.179	-23.472
phe	13872.6	23.163	-16.396		13875.9	23.777	-15.095		13766.6	24.147	-16.841
arg	14124.4	92.456	-13.996		14122.8	88.961	-13.288		13993.6	95.972	-13.688

## Sheet: Fry
SHORT RUNS
Component	RT	Area Vs	Delta		RT	Area Vs	Delta		RT	Area Vs	Delta
cysteic acid	1492.3	7.03	-13.105		1484.7	7.322	-13.144		1487.9	6.957	-11.053
asp 25mM sigma 100g 6.4	1826	246.96	-34.187		1821.4	255.384	-34.188		1815.8	247.049	-34.067
asp 25mM sigma 100g 1.6	2088.3	60.594	-34.693		2079.3	62.285	-34.509		2077.3	61.007	-34.571
asp 25mM sigma 100g 0.8	2333.7	30.311	-34.766		2322.4	30.078	-35.217		2322.6	30.768	-34.31
asp sample 10ul	2561.3	179.377	-15.538		2549.6	184.123	-16.402		2549.2	184.333	-15.832
ser	3078.8	205.545	-13.573		3107.8	210.543	-13.745		3067.5	210.339	-13.914
glu	3311.2	171.188	-48.629		3330	184.647	-33.528		3299.1	175.127	-48.759
thr	3412.8	141.27	29.802		3458.3	134.817	13.868		3399.8	143.866	29.839
gly	3810.1	99.993	-13.418		3867.8	103.056	-13.128		3796.5	102.206	-13.672
ala	4171.2	76.394	-18.016		4181	78.12	-18.014		4162.4	77.587	-17.87
pro	4445.6	135.449	-13.543		4448.1	140.587	-14.246		4436.7	138.835	-13.257
val+met	4824.6	95.106	-10.601		4827.7	96.625	-10.344		4816.6	96.016	-10.928
cys 1+2	5027.1	254.406	-10.389		5027.9	258.89	-10.768		5017.9	257.049	-11.261
his	5745.6	33.358	-13.29		5745.2	34.364	-13.454		5738.7	34.314	-12.734
arg	6115.1	102.011	-12.65		6111.2	104.815	-12.696		6105.9	103.372	-12.529
phe	6493.6	25.933	-13.934		6494.7	26.423	-14.322		6485.7	26.294	-14.475
LONG RUNS
Component	RT	Area	Delta		RT	Area	Delta		RT	Area	Delta
usgs41a	922.5	197.867	278.298		922.7	194.287	278.459		920.9	198.09	277.746
glu mix	1349.5	209.934	8.372		1349.5	206.652	8.46		1348.5	210.204	8.463
asp 25mM sigma100g 1.2	1988.6	46.774	-34.2435		1991.4	45.773	-34.4805		1991.8	49.229	-34.451
usgs 40	2189.3	214.527	-30.446		2189.7	209.289	-30.816		2189.7	212.588	-30.717
asp 25mM sigma 100g 0.6	2638.2	22.579	-33.907		2639.9	22.204	-33.769		2639	23.717	-34.804
asp 25mM sigma 100g 0.3	3493.9	10.951	-35.281		3494.1	10.55	-33.034		3488.6	11.395	-34.612
cyteic acid	3739.6	9.591	-13.137		3736.9	9.141	-12.843		3731.3	8.655	-13.456
asp sample 10ul	3991.3	179.601	-15.966		3991.3	177.1	-16.053		3987.1	176.439	-17.088
glu	4397.2	192.304	-13.196		4396.5	189.022	-13.541		4389.8	179.701	-11.498
ser	4558.5	206.272	-13.71		4553.9	202.836	-13.197		4552.6	190.143	-13.116
thr	4760.6	123.153	-11.372		4756.4	120.818	-10.812		4753.3	113.069	-11.139
gly	4986.9	100.543	-13.637		4983	98.75	-14.028		4979.8	91.936	-13.647
ala	5443.8	75.962	-20.789		5439.2	74.54	-21.711		5436.9	69.425	-20.78
pro	5636.5	136.419	-18.047		5624	133.169	-16.84		5622.1	123.517	-16.618
cys 1+2	7020.9	239.785	-9.976		7008.2	235.695	-9.899		7014.5	221.168	-10.561
tyr	11887.1	39.464	-13.026		11846.1	39.778	-11.605		11885.4	37.351	-12.25
ile	13004.8	32.966	-22.69		13000.2	32.325	-22.052		12834.9	30.822	-30.226
leu	13090.7	105.286	-17.595		13084.7	101.562	-16.06		12923.9	99.355	-19.778
lys	13641.6	39.709	-15.077		13635.8	39.324	-15.189		13453.5	37.032	-15.349
his	13812.4	12.947	-22.497		13804.9	12.49	-21.658		13625.3	12.568	-21.073
phe	14047.9	23.668	-14.559		14040.6	23.218	-12.31		13892.9	22.55	-14.003
arg	14319.6	94.292	-11.551		14306.3	93.63	-11.018		14135.5	85.404	-11.748

## Sheet: CHS
SHORT RUNS
Component	RT	Area Vs	Delta		RT	Area Vs	Delta		RT	Area Vs	Delta
cysteic acid	1603.7	2.891	-18.656		1603.4	2.872	-18.521		1608.5	2.951	-19.556
asp 25mM sigma 100g 6.4	1821.2	240.586	-34.448		1818.7	238.057	-34.359		1818.1	243.933	-34.319
asp 25mM sigma 100g 1.6	2110.7	58.893	-34.932		2109.6	58.348	-34.357		2108.6	59.173	-34.53
asp 25mM sigma 100g 0.8	2384.7	29.499	-34.582		2384.9	28.941	-33.675		2384.1	29.188	-34.082
asp sample 10ul	2631.1	326.874	-16.379		2631.3	320.112	-16.672		2630.9	324.074	-16.689
ser	3152.1	222.516	-17.771		3134	218.509	-17.878		3131	222.538	-18
glu
thr
gly	3827.6	254.045	-15.132		3790.6	249.684	-15.136		3783.9	253.26	-15.277
ala	4251.3	113.093	-23.897		4237.7	111.231	-23.741		4239.6	112.904	-23.556
pro	4539.9	68.376	-14.074		4535.3	67.672	-13.826		4531.7	69.305	-13.957
val+met	4885.8	115.059	-16.606		4881.4	113.559	-16.207		4884.7	115.391	-16.425
cys 1+2	5097.9	62.611	-17.248		5095.2	61.333	-17.119		5097.5	62.788	-17.319
his	5774.7	39.099	-17.979		5773.6	38.006	-18.14		5777.4	39.664	-19.05
arg	6131.4	119.735	-13.154		6130.6	118.712	-13.442		6133.9	120.874	-13.423
phe	6522.5	53.657	-16.213		6521.4	53.077	-16.452		6515.8	54.816	-17.028
LONG RUNS
Component	RT	Area	Delta		RT	Area	Delta		RT	Area	Delta
usgs41a	887.4	198.524	273.909		891.8	195.023	274.026		895.8	199.072	274.444
glu mix	1323.2	209.657	6.845		1328	206.671	7.232		1326.7	209.531	7.073
asp 25mM sigma100g 1.2	1976.9	44.572	-34.097		1983	44.022	-34.3335		1980.9	44.971	-34.472
usgs 40	2162.5	219.924	-30.488		2170.5	216.875	-30.504		2166.3	219.843	-30.4
asp 25mM sigma 100g 0.6	2625.7	21.712	-34.7		2628	21.453	-34.436		2630.1	21.767	-34.649
asp 25mM sigma 100g 0.3	3480.3	10.226	-34.252		3482.8	10.127	-34.578		3487	10.617	-34.78
cyteic acid	3728.4	3.254	-17.975		3728.6	3.241	-18.842		3731.9	3.589	-19.085
asp sample 10ul	4008.4	321.808	-16.885		4010.3	316.158	-16.858		4010.3	321.67	-16.999
glu	4390.3	255.888	-14.573		4392.6	251.619	-14.664		4393.2	256.563	-14.59
ser	4516.9	217.628	-18.239		4519.4	213.871	-18.58		4520.9	218.059	-18.555
thr	4716.1	97.139	-15.818		4720.7	95.489	-16.279		4721.3	97.129	-16.837
gly	4907.7	250.924	-14.466		4913	246.769	-14.522		4912.8	251.019	-14.829
ala	5361.5	110.721	-25.97		5369.4	109.442	-25.911		5369.4	110.776	-26.079
pro	5596.4	63.296	-21.861		5606.8	63.92	-20.065		5598.1	65.2	-20.082
cys 1+2	6981.4	60.861	-14.243		6998.6	60.428	-15.073		6982.5	61.102	-15.923
tyr	11737.6	57.987	-19.477		11773.4	57.978	-23.71		11747.9	57.776	-20.672
ile	12276	48.614	-54.997		12270.8	49.294	-57.322		12277.5	48.544	-55.961
leu	12349	168.842	-30.123		12348.3	169.775	-33.66		12357.8	169.257	-31.103
lys	12820.7	80.991	-17.186		12816.9	82.369	-17.382		12824.4	81.317	-17.418
his	12980.6	21.3	-24.202		12980.4	21.15	-23.633		12988.7	21.37	-23.962
phe
arg

## Sheet: KHS
SHORT RUNS
Component	RT	Area Vs	Delta		RT	Area Vs	Delta		RT	Area Vs	Delta
cysteic acid	1611.6	3.816	-16.192		1606	3.883	-16.616		1605.7	3.928	-17.575
asp 25mM sigma 100g 6.4	1799.5	242.513	-34.223		1797.2	250.068	-34.263		1808.7	257.632	-34.604
asp 25mM sigma 100g 1.6	2090	60.905	-34.778		2087.9	60.884	-34.591		2094.6	63.994	-35.092
asp 25mM sigma 100g 0.8	2364.8	29.72	-35.004		2362.7	30.492	-34.939		2366.7	31.861	-35.201
asp sample 10ul	2615.6	278.62	-15.887		2613.1	283.779	-16.022		2615.6	289.377	-15.536
ser	3118.1	152.959	-17.885		3118.9	155.201	-17.695		3149.4	158.192	-17.508
glu	3318.7	198.662	-51.946		3318.9	203.345	-51.381		3345.5	210.523	-42.465
thr	3776.4	133.23	-17.232		3402.1	114.627	46.883		3457.7	113.092	31.866
gly	3776.4	133.264	-17.496		3780	135.577	-17.955		3831.8	138.362	-17.662
ala	4229.7	109.763	-26.515		4227.9	111.285	-26.39		4244.2	114.107	-26.298
pro	4488.9	90.886	-12.148		4488.9	92.445	-13.205		4504.6	95.285	-12.469
val+met	4883.3	104.712	-17.093		4881	106.487	-16.921		4890.6	108.653	-17.02
cys 1+2	5085.6	104.025	-17.393		5082.7	105.806	-17.513		5092.1	108.223	-17.322
his	5779.5	21.957	-19.831		5774.7	22.817	-19.35
arg	6124.5	104.541	-11.425		6120.8	104.47	-11.714		6128.3	114.435	-11.888
phe	6475.2	36.472	-17.49		6474	37.458	-16.423		6483.8	38.089	-18.974
LONG RUNS
Component	RT	Area	Delta		RT	Area	Delta		RT	Area	Delta
usgs41a	896.4	196.471	274.034		899.5	200.437	275.031		896.8	205.389	274.512
glu mix	1328.4	208.367	6.894		1327.4	213.716	6.999		1324.6	217.659	7.278
asp 25mM sigma100g 1.2	1973.6	45.1	-33.692		1970.9	46.424	-34.1065		1965.9	48.679	-33.828
usgs 40	2146	217.305	-30.421		2144.3	221.584	-30.598		2139.1	226.029	-30.217
asp 25mM sigma 100g 0.6	2626.9	22.155	-34.127		2623.8	22.635	-34.382		2620.4	23.844	-34.843
asp 25mM sigma 100g 0.3	3483.6	10.44	-34.718		3482.4	10.694	-34.061		3475.7	11.42	-34.618
cyteic acid	3736.7	4.748	-17.518		3735.9	4.776	-16.899		3731.7	4.505	-17.58
asp sample 10ul	4001.3	276.905	-15.339		4000.3	282.522	-15.601		3996.1	285.264	-15.424
glu	4370.8	215.427	-15.651		4370	219.596	-15.549		4366	221.816	-15.728
ser	4514.6	150.619	-17.978		4513.1	153.543	-17.682		4512.3	154.744	-17.681
thr	4702.1	94.305	-14.376		4700.6	96.238	-13.915		4699.6	97.231	-14.155
gly	4906.5	131.467	-17.626		4905.4	134.238	-17.663		4904.8	135.419	-17.474
ala	5327	106.804	-32.208		5325.5	108.824	-32.404		5325.7	109.762	-31.841
pro	5508.6	87.689	-17.67		5508.2	91.22	-16.847		5516.6	90.721	-19.297
cys 1+2	6758.4	101.026	-13.942		6756.1	103.177	-13.694		6774.9	104.52	-13.799
tyr	11203	62.401	-16.06		11148.5	63.249	-16.709		11258.6	63.599	-17.193
ile
leu
lys	12838.5	57.948	-13.941		12840.5	58.56	-14.028		12841	58.779	-14.049
his	12989.6	12.696	-31.044		12990	12.902	-30.535		12993.9	12.891	-31.035
phe	13227.2	35.347	-19.872		13217.4	35.554	-19.406		13236.4	36.224	-20.018
arg	13426.6	105.024	-9.373		13424.7	105.353	-9.861		13434.7	107.152	-9.372

## Sheet: BWB
SHORT RUNS
Component	RT	Area Vs	Delta		RT	Area Vs	Delta		RT	Area Vs	Delta		RT	Area Vs	Delta		RT	Area Vs	Delta
cysteic acid	1491.8				1489.8	7.319	-10.303		1492.9	6.619	-10.894		1500.8	6.498	-10.597		1497.9	7.081	-11.178
asp 25mM sigma 100g 6.4	1803	242.268	-34.213		1802	262.889	-33.993		1804.1	232.618	-34.239		1810.1	228.401	-34.007		1802.4	237.193	-34.36
asp 25mM sigma 100g 1.6	2066.4	58.883	-35.096		2065.3	64.558	-35.134		2066.8	57.257	-35.069		2073.3	56.082	-34.247		2063.9	58.797	-34.539
asp 25mM sigma 100g 0.8	2312.4	29.375	-35.003		2311.3	34.348	-34.471		2312.8	28.874	-34.465		2318.9	28.269	-34.265		2308.6	31.685	-34.509
asp sample 10ul	2539.8	179.243	-13.159		2537.9	194.841	-13.084		2539.4	175.355	-13.572		2545.8	171.319	-13.404		2536.6	194.943	-13.498
ser	3062.1	100.941	-11.797		3064.1	109.264	-11.309		3070.4	98.768	-10.556		3077.7	97.013	-10.851		3061.4	108.875	-10.194
glu	3276.9	136.125	-47.338		3278.8	147.761	-46.162		3281.9	132.948	-44.659		3289.2	131.413	-43.36		3270.4	148.324	-47.09
thr	3369.9	78.467	45.895		3374.1	84.36	45.127		3383.5	77.634	43.692		3392.1	74.609	41.052		3363.9	85.822	47.206
gly	3741.9	98.911	-7.889		3747.4	107.05	-7.611		3757	97.645	-7.547		3764.9	95.521	-7.786		3737.5	108.105	-7.73
ala	4148	73.308	-23.022		4148.6	79.345	-23.291		4152.4	72.406	-23.351		4160.8	71.036	-22.684		4145.9	80.375	-23.292
pro	4422.6	97.061	-12.076		4422.9	104.582	-11.887		4423.1	95.415	-11.713		4430.8	93.849	-12.062		4412.6	106.213	-11.946
val+met	4810.3	73.911	-6.969		4811.2	79.74	-6.832		4813.9	72.368	-6.174		4821.4	71.03	-7.108		4798.2	80.355	-6.554
cys 1+2	5020	101.467	-9.866		5020.4	110.003	-9.623		5021.4	99.832	-10.249		5029.4	97.689	-10.382		4999.5	112.456	-10.883
his	5731				5728.9				5730.2	29.893	-13.488		5735.8	30.152	-12.994		5694.4	34.899	-13.555
arg	6102.4	70.558	-13.157		6101.3	77.713	-10.932		6100.9	69.549	-12.175		6105.1	69.375	-12.802		6060	77.837	-12.075
phe	6462.3	25.333			6463.7	28.139	-9.969		6467.1	25.01	-8.058		6468.8	24.845	-9.393		6431.6	28.028	-9.448
LONG RUNS
Component	RT	Area	Delta		RT	Area	Delta		RT	Area	Delta		RT	Area	Delta
usgs41a	918.8	188.228	275.698		923.8	169.224	273.808		911.2	178.377	276.487		904.3	182.119	275.695
glu mix	1346.2	196.882	6.697		1350.8	177.508	7.031		1338.6	189.876	6.994		1335.5	191.674	6.891
asp 25mM sigma100g 1.2	1989.5	45.797	-34.667		1995.9	41.423	-34.1605		1986.8	44.843	-33.9965		1984	46.196	-33.9395
usgs 40	2177.4	206.73	-30.742		2181.5	185.354	-30.445		2171.3	198.941	-30.563		2167.5	201.253	-30.287
asp 25mM sigma 100g 0.6	2642.4	22.361	-34.138		2645.1	21.084	-34.284		2640.1	22.201	-35.396		2638	21.823	-34.92
asp 25mM sigma 100g 0.3	3493.6				3498.2	9.723	-33.852		3493.9	10.473	-34.7		3494.5	10.542	-34
cyteic acid	3740.1				3745.3	7.458	-10.287		3734.2	7.382	-10.716		3731.7	7.581	-10.268
asp sample 10ul	3997.3	183.066	-13.732		4001.1	166.092	-13.438		3995.9	178.343	-13.575		3994	179.487	-13.382
glu	4381.3	150.461	-14.281		4384.6	136.739	-14.218		4381.9	147.005	-14.429		4380.6	148.057	-14.28
ser	4556.4	103.606	-10.908		4561	93.962	-10.71		4550.6	100.962	-10.235		4548	101.444	-10.862
thr	4747.6				4750.4	63.52	-6.848		4742.6	68.264	-6.792		4739.5	68.668	-7.001
gly	4958.1	101.665	-7.89		4960.8	92.786	-7.55		4953.3	99.656	-7.286		4949.3	100.038	-7.445
ala	5401.8	74.447	-26.018		5401.6	68.169	-27.038		5395.8	72.887	-26.823		5390.9	73.097	-27.461
pro	5586.4	98.416	-16.656		5584.5	89.751	-15.782		5585.5	96.398	-15.775		5578.6	97.32	-15.132
cys 1+2	6958.2				6948.4	97.275	-8.618		6971.6	99.399	-8.845		6964.1	96.641	-8.726
tyr	11582.2				11580.5	54.766	-9.609		11598				11536.4	54.714	-6.856
ile	12690.5	28.498	-28.9		12691.9				12694.2	27.003	-27.663		12694.9	26.507	-26.691
leu	12775.8	97.83	-23.842		12776.6	91.836	-20.93		12781.2	94.111	-22.51		12778.3	92.012	-21.706
lys	13317.9	46.245	-6.423		13315.6	43.818	-6.527		13316.2				13319.4	43.624	-5.76
his	13482.8	12.885	-18.807		13479.5	16.038	-23.35		13480.7	16.062	-18.638		13483	16.105	-22.722
phe	13721.1				13719	23.54	-7.953		13728.6	24.184	-8.665		13721.7	23.461	-5.566
arg	13985	63	-15.046		13976.7	62.102	-15.584		13977.7	63.461	-16.083		13983.4	62.884	-16.143

## Sheet: HWB
SHORT RUNS
Component	RT	Area Vs	Delta		RT	Area Vs	Delta		RT	Area Vs	Delta		RT	Area Vs	Delta		RT	Area Vs	Delta
cysteic acid	1519.2	1.956	-15.258		1492.7	2.255	-16.909		1486.8	2.249	-15.952		1506.3	2.166	-14.413		1488.3
asp 25mM sigma 100g 6.4	1820.4	221.671	-34.373		1790.1	254.162	-34.184		1788.8	261.837	-34.145		1804.5	247.275	-34.447		1784	253.782	-34.313
asp 25mM sigma 100g 1.6	2083.5	54.244	-34.667		2050.9	62.141	-34.663		2051.3	64.716	-34.826		2066.8	61.56	-34.881		2044.4	67.018	-34.569
asp 25mM sigma 100g 0.8	2329.3	26.483	-34.618		2295.9	30.633	-34.925		2298	31.274	-35.048		2313	30.361	-34.432		2290.6	31.716	-34.461
asp sample 10ul	2551.3	219.331	-17.188		2517.2	262.218	-17.36		2520.5	265.491	-17.27		2535	247.016	-17.184		2512.8	265.733	-17.176
ser	3074.8	110.421	-17.828		3050.6	131.441	-17.263		3036.4	133.533	-17.336		3049.3	124.311	-17.298		3040.3	133.223	-17.267
glu	3281.7	150.449	-52.082		3252.9	179.628	-48.923		3245.4	182.51	-55.038		3257.9	170.233	-53.64		3243.3	182.986	-49.984
thr	3378.3	78.849	45.691		3360.3	91.039	40.541		3323.7	92.489	53.374		3346.5	86.097	50.94		3344.4	91.764	44.66
gly	3747.6	127.926	-12.306		3727.7	152.738	-11.552		3700.6	155.214	-11.453		3711.6	144.184	-11.752		3709.5	154.819	-12.083
ala	4166.8	78.517	-32.207		4141.3	92.784	-31.986		4128.4	94.129	-31.7		4146.6	88.2	-32.341		4132.6	93.966	-32.22
pro	4430	107.926	-17.417		4397.8	128.079	-16.915		4398.8	129.691	-17.199		4411.2	120.921	-17.012		4389.4	129.718	-17.164
val+met	4838.1	73.55	-8.715		4790.3	91.889	-9.815		4782.5	93.219	-10.021		4827.7	80.566	-8.859		4783.4	91.295	-10.768
cys 1+2	5050.1	84.753	-13.281		4991.5	110.354	-13.85		4988.6	112.827	-14.254		5042.3	92.068	-13.529		4985.7	111.604	-14.17
his	5751.5	38.657	-11.186						5676.6				5757.5	40.514	-9.518		5674.6	46.354	-10.034
arg	6134.8	55.096	-16.164						6048.7	86.759	-16.421		6137.1	56.58	-16.038		6040.5	85.778	-16.434
phe	6490.7	24.145	-12.463						6412.5	38.604	-13.849		6497.6	24.746	-13.076		6395.4	39.117	-13.373
LONG RUNS
Component	RT	Area	Delta		RT	Area	Delta		RT	Area	Delta		RT	Area	Delta
usgs41a	904.3	205.139	275.755		988.8	129.52	274.121		906.6	204.462	276.13		902.3	206.409	276.139
glu mix	1332.2	219.213	7.038		1421	136.247	6.829		1334	216.828	7.231		1330.1	220.082	7.27
asp 25mM sigma100g 1.2	1979.6	49.019	-33.844		2064.9	30.239	-34.585		1978.6	48.394	-34.4925		1976.9	48.317	-33.9175
usgs 40	2162.9	226.954	-30.074		2249	140.278	-30.754		2158.8	225.811	-30.325		2156.7	228.323	-30.061
asp 25mM sigma 100g 0.6	2629.2	22.86	-35.122		2721.6	15.157	-34.327		2633	23.586	-35.097		2631.7	23.978	-34.35
asp 25mM sigma 100g 0.3	3484	11.15	-34.199		3576	6.993	-35.308		3487.4	11.087	-33.993		3488.6	11.143	-33.651
cyteic acid	3732.3	3.172	-16.95		3822.8	2.191	-17.985		3736.5	3.141	-16.416		3732.3	3.186	-16.589
asp sample 10ul	3999.6	262.252	-17.287		4087.8	160.146	-17.272		4001.9	261.389	-17.112		4001.7	265.719	-17.355
glu	4376	192.349	-21.685		4462.8	118.28	-22.028		4374.8	191.397	-21.128		4376.9	194.687	-21.047
ser	4534.7	131.616	-17.429		4625.6	80.05	-17.025		4532.8	131.211	-17.268		4530.7	132.965	-17.385
thr	4726.1	80.292	-6.825		4816.8	48.869	-8.131		4723.4	80.121	-7.335		4721.1	81.379	-8.04
gly	4926.8	153.149	-11.36		5016.6	93.132	-11.298		4921.5	152.478	-11.174		4920.9	154.847	-10.848
ala	5366.7	91.314	-37.851		5458	55.971	-38.528		5358.8	90.788	-38.659		5358.8	91.867	-39.087
pro	5547.7	129.246	-18.209		5634.2				5531.4	131.463	-15.988		5537.7	130.572	-17.643
cys 1+2	6905.8	107.025	-9.391		7013.8				6862.1	106.145	-11.646		6877.8	108.099	-10.803
tyr	11560.4	100.629	-6.815		11633.4	48.489	-8.919		11490	97.985	-9.781		11461.4	100.935	-7.628
ile	12507	37.5	-30.458		12630.5	17.907	-29.248		12502	35.986	-15.792		12499	37.255	-18.88
leu	12582.2	138.285	-27.4		12713.5	70.343	-27.87		12582	135.268	-23.322		12574.3	138.653	-24.017
lys	13094.1	74.267	-7.845		13225.9				13095.7	73.303	-7.978		13092	75.113	-7.786
his	13250.4	25.734	-21.959		13384.6	12.701	-22.606		13251.4	25.414	-22.866		13246.6	19.261	-21.627
phe	13492.8	35.459	-13.036		13637.3	17.063	-11.825		13492.4	34.662	-14.166		13483.8	35.54	-13.206
arg	13723.6	77.531	-14.095		13866.1	36.815	-14.829		13723.6	75.682	-14.612		13720	78.648	-16.359
