# Supplementary material for: Stable carbon isotope diagnostics of mammalian metabolism, a high-resolution isotomics approach using amino acid carboxyl groups
Source: PLoS One. 2019 Oct 28;14(10):e0224297. doi: 10.1371/journal.pone.0224297 (PMC6816566; doi:10.1371/journal.pone.0224297)
Supplement: S6 Table — (XLSX) [file pone.0224297.s006.xlsx]

## Sheet: Supplement 6
S6 Table
Isotopic spacing / network analysis data
measured data:
			Tibetan	Indian	Carter	Fry	CHS	KHS	BHW	HBW
		BULK d13C	-21.05	-21.22	-20.43	-19.47	-22.54	-22.87	-18.72	-25.07
	1	ala	-19.1382	-18.1	-19.0083	-17.2667	-23.2313	-26.001	-22.628	-31.7908
	2	asp	-16.3746	-18.1787	-17.1815	-15.4465	-16.247	-15.2348	-12.9376	-16.946
	3	pro	-15.8562	-10.9258	-17.1172	-14.7252	-16.8108	-14.8727	-13.3865	-16.9107
	4	arg	-13.4171	-14.3737	-14.122	-11.925	-12.8397	-10.2055	-11.7282	-15.9642
	5	glu	-13.9671	-15.218	-14.431	-12.045	-14.109	-15.2427	-13.802	-21.172
	6	cys	-12.8656	-14.24	-10.603	-10.106	-15.6542	-15.2105	-9.7006	-13.5168
	7	tyr	-12.7804	-17.1003	-9.29367	-11.5937	-20.7863	-16.254	-7.7325	-7.98575
	8	gly	-14.3267	-15.4232	-14.1722	-12.8883	-14.3937	-17.246	-7.12767	-11.1996
	9	ser	-14.3131	-15.3105	-14.2483	-12.8425	-17.6705	-17.3382	-10.3101	-17.0376
spacings:
			Tibetan	Indian	Carter	Fry	CHS	KHS	BHW	HBW
1	asp minus	cys	-3.509	-3.93867	-6.5785	-5.3405	-0.592833	-0.0243333	-3.23697	-3.42925
2	asp minus	arg	-2.95744	-3.805	-3.0595	-3.5215	-3.40733	-5.02933	-1.20938	-0.9818
3	asp minus	ser	-2.0615	-2.86817	-2.93317	-2.604	1.4235	2.10333	-2.6275	0.091525
4	asp minus	glu	-2.40744	-2.96067	-2.7505	-3.4015	-2.138	0.00783333	0.864425	4.22595
5	arg minus	glu	0.55	0.844333	0.309	0.12	1.26933	5.03717	2.0738	5.20775
6	gly minus	ser	-0.0136667	-0.112667	0.0761667	-0.0458333	3.27683	0.0921667	3.1824	5.83797
7	arg minus	ser	0.895944	0.936833	0.126333	0.9175	4.83083	7.13267	-1.41812	1.07332
8	glu minus	ser	0.345944	0.0925	-0.182667	0.7975	3.5615	2.0955	-3.49193	-4.13443
9	arg minus	gly	0.909611	1.0495	0.0501667	0.963333	1.554	7.0405	-4.60052	-4.76465
10	asp minus	gly	-2.04783	-2.7555	-3.00933	-2.55817	-1.85333	2.01117	-5.8099	-5.74645
11	glu minus	cys	-1.10156	-0.978	-3.828	-1.939	1.54517	-0.0321667	-4.1014	-7.6552
12	glu minus	gly	0.359611	0.205167	-0.258833	0.843333	0.284667	2.00333	-6.67433	-9.9724
13	cys minus	ser	1.4475	1.0705	3.64533	2.7365	2.01633	2.12767	0.609475	3.52077
14	cys minus	gly	1.46117	1.18317	3.56917	2.78233	-1.2605	2.0355	-2.57292	-2.3172
15	arg minus	cys	-0.551556	-0.133667	-3.519	-1.819	2.8145	5.005	-2.0276	-2.44745
16	pro minus	glu	-1.88911	4.29217	-2.68617	-2.68017	-2.70183	0.37	0.415475	4.2613
17	pro minus	ser	-1.54317	4.38467	-2.86883	-1.88267	0.859667	2.4655	-3.07645	0.126875
18	asp minus	pro	-0.518333	-7.25283	-0.0643333	-0.721333	0.563833	-0.362167	0.44895	-0.03535
19	pro minus	arg	-2.43911	3.44783	-2.99517	-2.80017	-3.97117	-4.66717	-1.65833	-0.94645
20	pro minus	cys	-2.99067	3.31417	-6.51417	-4.61917	-1.15667	0.337833	-3.68592	-3.3939
21	pro minus	gly	-1.5295	4.49733	-2.945	-1.83683	-2.41717	2.37333	-6.25885	-5.7111
22	ala minus	glu	-5.17111	-2.882	-4.57733	-5.22167	-9.12233	-10.7583	-8.826	-10.6188
23	ala minus	ser	-4.82517	-2.7895	-4.76	-4.42417	-5.56083	-8.66283	-12.3179	-14.7532
24	ala minus	pro	-3.282	-7.17417	-1.89117	-2.5415	-6.4205	-11.1283	-9.24148	-14.8801
25	ala minus	asp	-2.76367	0.0786667	-1.82683	-1.82017	-6.98433	-10.7662	-9.69043	-14.8448
26	ala minus	arg	-5.72111	-3.72633	-4.88633	-5.34167	-10.3917	-15.7955	-10.8998	-15.8266
27	ala minus	cys	-6.27267	-3.86	-8.40533	-7.16067	-7.57717	-10.7905	-12.9274	-18.274
28	ala minus	gly	-4.8115	-2.67683	-4.83617	-4.37833	-8.83767	-8.755	-15.5003	-20.5912
29	ala minus	tyr	-6.35778	-0.999667	-9.71467	-5.673	-2.445	-9.747	-14.8955	-23.8051
30	glu minus	tyr	-1.18667	1.88233	-5.13733	-0.451333	6.67733	1.01133	-6.0695	-13.1862
31	pro minus	tyr	-3.07578	6.1745	-7.8235	-3.1315	3.9755	1.38133	-5.65402	-8.92495
32	asp minus	tyr	-3.59411	-1.07833	-7.88783	-3.85283	4.53933	1.01917	-5.20507	-8.9603
33	arg minus	tyr	-0.636667	2.72667	-4.82833	-0.331333	7.94667	6.0485	-3.9957	-7.9785
34	cys minus	tyr	-0.0851111	2.86033	-1.30933	1.48767	5.13217	1.0435	-1.9681	-5.53105
35	tyr minus	gly	1.54628	-1.67717	4.8785	1.29467	-6.39267	0.992	-0.604825	3.21385
36	tyr minus	ser	1.53261	-1.78983	4.95467	1.24883	-3.11583	1.08417	2.57758	9.05182
cumulative spacings:
			Tibetan	Indian	Carter	Fry	CHS	KHS	BHW	HBW
1	asp minus	cys	-3.509	-3.93867	-6.5785	-5.3405	-0.592833	-0.0243333	-3.23697	-3.42925
2	asp minus	arg	-6.46644	-7.74367	-9.638	-8.862	-4.00017	-5.05367	-4.44635	-4.41105
3	asp minus	ser	-8.52794	-10.6118	-12.5712	-11.466	-2.57667	-2.95033	-7.07385	-4.31953
4	asp minus	glu	-10.9354	-13.5725	-15.3217	-14.8675	-4.71467	-2.9425	-6.20942	-0.093575
5	arg minus	glu	-10.3854	-12.7282	-15.0127	-14.7475	-3.44533	2.09467	-4.13562	5.11417
6	gly minus	ser	-10.3991	-12.8408	-14.9365	-14.7933	-0.1685	2.18683	-0.953225	10.9521
7	arg minus	ser	-9.50311	-11.904	-14.8102	-13.8758	4.66233	9.3195	-2.37135	12.0255
8	asp minus	gly	-9.15717	-11.8115	-14.9928	-13.0783	8.22383	11.415	-5.86327	7.89105
9	arg minus	gly	-8.24756	-10.762	-14.9427	-12.115	9.77783	18.4555	-10.4638	3.1264
10	glu minus	cys	-10.2954	-13.5175	-17.952	-14.6732	7.9245	20.4667	-16.2737	-2.62005
11	glu minus	gly	-11.3969	-14.4955	-21.78	-16.6122	9.46967	20.4345	-20.3751	-10.2753
12	glu minus	ser	-11.0373	-14.2903	-22.0388	-15.7688	9.75433	22.4378	-27.0494	-20.2477
13	cys minus	ser	-9.58983	-13.2198	-18.3935	-13.0323	11.7707	24.5655	-26.4399	-16.7269
14	cys minus	gly	-8.12867	-12.0367	-14.8243	-10.25	10.5102	26.601	-29.0129	-19.0441
15	arg minus	cys	-8.68022	-12.1703	-18.3433	-12.069	13.3247	31.606	-31.0405	-21.4915
16	pro minus	glu	-10.5693	-7.87817	-21.0295	-14.7492	10.6228	31.976	-30.625	-17.2302
17	pro minus	ser	-12.1125	-3.4935	-23.8983	-16.6318	11.4825	34.4415	-33.7014	-17.1034
18	asp minus	pro	-12.6308	-10.7463	-23.9627	-17.3532	12.0463	34.0793	-33.2525	-17.1387
19	pro minus	arg	-15.0699	-7.2985	-26.9578	-20.1533	8.07517	29.4122	-34.9108	-18.0852
20	pro minus	cys	-18.0606	-3.98433	-33.472	-24.7725	6.9185	29.75	-38.5967	-21.4791
21	pro minus	gly	-19.5901	0.513	-36.417	-26.6093	4.50133	32.1233	-44.8556	-27.1902
22	ala minus	tyr	-24.7612	-2.369	-40.9943	-31.831	-4.621	21.365	-53.6816	-37.809
23	ala minus	gly	-29.5864	-5.1585	-45.7543	-36.2552	-10.1818	12.7022	-65.9995	-52.5622
24	ala minus	cys	-32.8684	-12.3327	-47.6455	-38.7967	-16.6023	1.57383	-75.241	-67.4423
25	ala minus	arg	-35.6321	-12.254	-49.4723	-40.6168	-23.5867	-9.19233	-84.9314	-82.287
26	ala minus	ser	-41.3532	-15.9803	-54.3587	-45.9585	-33.9783	-24.9878	-95.8312	-98.1136
27	ala minus	pro	-47.6258	-19.8403	-62.764	-53.1192	-41.5555	-35.7783	-108.759	-116.388
28	ala minus	asp	-52.4373	-22.5172	-67.6002	-57.4975	-50.3932	-44.5333	-124.259	-136.979
29	ala minus	glu	-58.7951	-23.5168	-77.3148	-63.1705	-52.8382	-54.2803	-139.154	-160.784
30	arg minus	tyr	-59.9818	-21.6345	-82.4522	-63.6218	-46.1608	-53.269	-145.224	-173.97
31	asp minus	tyr	-63.0576	-15.46	-90.2757	-66.7533	-42.1853	-51.8877	-150.878	-182.895
32	cys minus	tyr	-66.6517	-16.5383	-98.1635	-70.6062	-37.646	-50.8685	-156.083	-191.855
33	glu minus	tyr	-67.2883	-13.8117	-102.992	-70.9375	-29.6993	-44.82	-160.079	-199.834
34	pro minus	tyr	-67.3734	-10.9513	-104.301	-69.4498	-24.5672	-43.7765	-162.047	-205.365
35	tyr minus	gly	-65.8272	-12.6285	-99.4227	-68.1552	-30.9598	-42.7845	-162.652	-202.151
36	tyr minus	ser	-64.2946	-14.4183	-94.468	-66.9063	-34.0757	-41.7003	-160.074	-193.099
